# Supplementary material for: Genetic Landscape of Solid Malignant Tumors in a Russian Cohort of Patients
Source: Diagnostics (Basel). 2025 Dec 19;16(1):1. doi: 10.3390/diagnostics16010001 (PMC12785937; doi:10.3390/diagnostics16010001)
Supplement: Supplementary file 1 [file diagnostics-16-00001-s001.zip]

Archive with 4 entries (4 files):
- Figure S1.pdf
- Table S1. Number of cases of different localizations.csv
- Table S2. Number of cases with mutation in the assessed genes.csv
- Table S3. Distribution of altered genes by localization.csv
