# Supplementary material for: Genetic Landscape of Solid Malignant Tumors in a Russian Cohort of Patients
Source: Diagnostics (Basel). 2025 Dec 19;16(1):1. doi: 10.3390/diagnostics16010001 (PMC12785937; doi:10.3390/diagnostics16010001)
Supplement: Supplementary file 1 [file diagnostics-16-00001-s001.zip › Table S1. Number of cases of different localizations.csv]

Disease	Number of cases	Percentage
Lung adenocarcinoma	36	17,6471
Colon adenocarcinoma (CRC)	19	9,3137
Liver cholangiocarcinoma	14	6,8627
Brain glioblastoma (GBM)	13	6,3725
Unknown primary adenocarcinoma	11	5,3922
Pancreas ductal adenocarcinoma	6	2,9412
Breast carcinoma (NOS)	5	2,451
Lung squamous cell carcinoma (SCC)	5	2,451
Breast cancer (NOS)	4	1,9608
Cervix adenocarcinoma	4	1,9608
Unknown primary carcinoma (NOS)	4	1,9608
Unknown primary squamous cell carcinoma	4	1,9608
Brain anaplastic astrocytoma	3	1,4706
Brain medulloblastoma	3	1,4706
Breast invasive ductal carcinoma	3	1,4706
Lung cancer (NOS)	3	1,4706
Prostate cancer (NOS)	3	1,4706
Stomach adenocarcinoma diffuse type	3	1,4706
Adrenal gland cortical carcinoma	2	0,9804
Brain astrocytoma	2	0,9804
Brain glioma (NOS)	2	0,9804
Breast invasive lobular carcinoma (ILC)	2	0,9804
Head and neck adenoid cystic carcinoma	2	0,9804
Head and neck squamous cell carcinoma	2	0,9804
Liver hepatocellular carcinoma (HCC)	2	0,9804
Lung adenoid cystic carcinoma	2	0,9804
Lung non-small cell lung carcinoma (NOS)	2	0,9804
Lung small cell undifferentiated	2	0,9804
Pancreas cancer (NOS)	2	0,9804
Salivary gland adenoid cystic carcinoma	2	0,9804
Salivary gland carcinoma (NOS)	2	0,9804
Anus carcinoma	1	0,4902
Brain ependymoma	1	0,4902
Brain meningioma	1	0,4902
Breast metaplastic carcinoma	1	0,4902
Cholangiocarcinoma (NOS)	1	0,4902
Colon cancer (NOS)	1	0,4902
Esophagus squamous cell carcinoma (SCC)	1	0,4902
Fallopian tube serous carcinoma	1	0,4902
Gallbladder adenocarcinoma	1	0,4902
Head and Neck cancer (NOS)	1	0,4902
Head and neck endolymphatic sac tumor	1	0,4902
Kidney carcinoma (NOS)	1	0,4902
Liver mixed hepatocellular cholangiocarcinoma	1	0,4902
Nasopharynx and paranasal sinuses esthesioneuroblastoma	1	0,4902
Nasopharynx and paranasal sinuses undifferentiated	1	0,4902
Ovary epithelial carcinoma (NOS)	1	0,4902
Ovary high grade serous carcinoma	1	0,4902
Ovary low grade serous carcinoma	1	0,4902
Ovary mucinous carcinoma	1	0,4902
Placenta choriocarcinoma	1	0,4902
Prostate acinar adenocarcinoma	1	0,4902
Salivary gland mucoepidermoid carcinoma	1	0,4902
Salivary gland myoepithelial carcinoma	1	0,4902
Skin melanoma	1	0,4902
Small intestine adenocarcinoma	1	0,4902
Stomach adenocarcinoma (NOS)	1	0,4902
Stomach carcinoma (NOS)	1	0,4902
Thyroid cancer (NOS)	1	0,4902
Thyroid carcinoma (NOS)	1	0,4902
Trachea adenoid cystic carcinoma	1	0,4902
Unknown primary malignant neoplasm	1	0,4902
Unknown primary melanoma	1	0,4902
Unknown primary neuroendocrine tumor	1	0,4902
Unknown primary undifferentiated neuroendocrine carcinoma	1	0,4902
Uterus endometrial adenocarcinoma	1	0,4902
