# Supplementary material for: Genetic Landscape of Solid Malignant Tumors in a Russian Cohort of Patients
Source: Diagnostics (Basel). 2025 Dec 19;16(1):1. doi: 10.3390/diagnostics16010001 (PMC12785937; doi:10.3390/diagnostics16010001)
Supplement: Supplementary file 1 [file diagnostics-16-00001-s001.zip › Table S2. Number of cases with mutation in the assessed genes.csv]

Number of cases with mutation
ABL1	0
ACVR1B	0
AKT1	2
AKT2	6
AKT3	1
ALK	3
ALOX12B	0
AMER1	0
APC	19
AR	3
ARAF	1
ARFRP1	1
ARID1A	16
ASXL1	3
ATM	10
ATR	4
ATRX	9
AURKA	1
AURKB	0
AXIN1	0
AXL	2
BAP1	1
BARD1	0
BCL2	0
BCL2L1	1
BCL2L2	0
BCL6	0
BCOR	3
BCORL1	2
BRAF	8
BRCA1	3
BRCA2	8
BRD4	4
BRIP1	1
BTG1	0
BTG2	0
BTK	0
C11ORF30	0
CALR	0
CARD11	0
CASP8	2
CBFB	2
CBL	4
CCND1	10
CCND2	4
CCND3	2
CCNE1	8
CD22	0
CD274	2
CD70	0
CD79A	0
CD79B	0
CDC73	1
CDH1	6
CDK12	1
CDK4	6
CDK6	2
CDK8	0
CDKN1A	1
CDKN1B	0
CDKN2A	14
CDKN2B	9
CDKN2C	3
CEBPA	0
CHEK1	1
CHEK2	9
CIC	2
CREBBP	2
CRKL	0
CSF1R	0
CSF3R	0
CTCF	2
CTNNA1	2
CTNNB1	4
CUL3	1
CUL4A	2
CXCR4	1
CYP17A1	0
DAXX	0
DDR1	0
DDR2	1
DIS3	1
DNMT3A	16
DOT1L	0
EED	1
EGFR	15
EP300	5
EPHA3	0
EPHB1	1
EPHB4	1
ERBB2	14
ERBB3	3
ERBB4	1
ERCC4	1
ERG	0
ERRFI1	0
ESR1	4
EZH2	0
FAM46C	0
FANCA	0
FANCC	0
FANCG	0
FANCL	0
FAS	2
FBXW7	9
FGF10	0
FGF12	4
FGF14	0
FGF19	10
FGF23	3
FGF3	10
FGF4	8
FGF6	3
FGFR1	5
FGFR2	7
FGFR3	0
FGFR4	0
FH	0
FLCN	2
FLT1	1
FLT3	2
FOXL2	0
FUBP1	0
GABRA6	1
GATA3	3
GATA4	1
GATA6	0
GID4	0
GNA11	0
GNA13	1
GNAQ	0
GNAS	2
GRM3	0
GSK3B	0
H3F3A	4
HDAC1	0
HGF	2
HNF1A	1
HRAS	3
HSD3B1	0
ID3	0
IDH1	7
IDH2	1
IGF1R	1
IKBKE	0
IKZF1	0
INPP4B	0
IRF2	0
IRF4	0
IRS2	3
JAK1	0
JAK2	2
JAK3	0
JUN	0
KDM5A	3
KDM5C	3
KDM6A	2
KDR	4
KEAP1	9
KEL	0
KIT	3
KLHL6	0
KMT2A	1
KMT2D	2
KRAS	40
LTK	0
LYN	1
MAF	0
MAP2K1	2
MAP2K2	1
MAP2K4	4
MAP3K1	1
MAP3K13	1
MAPK1	1
MCL1	6
MDM2	6
MDM4	0
MED12	0
MEF2B	0
MEN1	2
MERTK	0
MET	6
MITF	2
MKNK1	0
MLH1	0
MPL	0
MRE11A	0
MSH2	1
MSH3	1
MSH6	3
MST1R	2
MTAP	13
MTOR	0
MUTYH	2
MYC	17
MYCL	0
MYCN	0
MYD88	0
NBN	5
NF1	15
NF2	4
NFE2L2	3
NFKBIA	4
NOTCH1	6
NOTCH2	0
NOTCH3	1
NPM1	0
NRAS	20
NT5C2	0
NTRK1	0
NTRK2	0
NTRK3	0
P2RY8	0
PALB2	2
PARK2	1
PARP1	1
PARP2	0
PARP3	0
PAX5	0
PBRM1	6
PDCD1	0
PDCD1LG2	2
PDGFRA	8
PDGFRB	0
PDK1	0
PIK3C2B	0
PIK3C2G	1
PIK3CA	22
PIK3CB	1
PIK3R1	5
PIM1	1
PMS2	2
POLD1	0
POLE	0
PPARG	0
PPP2R1A	0
PPP2R2A	0
PRDM1	0
PRKAR1A	1
PRKCI	2
PTCH1	0
PTEN	14
PTPN11	3
PTPRO	1
QKI	0
RAC1	0
RAD21	8
RAD51	1
RAD51B	0
RAD51C	0
RAD51D	3
RAD52	0
RAD54L	0
RAF1	1
RARA	0
RB1	12
RBM10	2
REL	2
RET	2
RICTOR	2
RNF43	0
ROS1	14
RPTOR	1
SDHA	0
SDHB	0
SDHC	1
SDHD	0
SETD2	9
SF3B1	2
SGK1	0
SMAD2	1
SMAD4	12
SMARCA4	5
SMARCB1	2
SMO	0
SNCAIP	0
SOCS1	0
SOX2	3
SOX9	3
SPEN	2
SPOP	0
SRC	2
STAG2	1
STAT3	1
STK11	12
SUFU	0
SYK	1
TBX3	3
TEK	0
TET2	4
TGFBR2	1
TIPARP	0
TNFAIP3	0
TNFRSF14	1
TP53	120
TSC1	0
TSC2	2
TYRO3	0
U2AF1	1
VEGFA	1
VHL	3
WHSC1	2
WHSC1L1	0
WT1	0
XPO1	0
XRCC2	1
ZNF217	0
ZNF703	2
BCR	0
CD74	0
ETV4	0
ETV5	0
ETV6	1
EWSR1	0
EZR	0
MYB	2
NUTM1	0
RSPO2	0
SDC4	0
SLC34A2	0
TERC	2
TERT	17
TMPRSS2	1
